# Supplementary material for: Reference Values for Inward Displacement in the Normal Left Ventricle: A Novel Method of Regional Left Ventricular Function Assessment
Source: J Cardiovasc Dev Dis. 2023 Nov 24;10(12):474. doi: 10.3390/jcdd10120474 (PMC10744219; doi:10.3390/jcdd10120474)
Supplement: Supplementary file 1 [file jcdd-10-00474-s001.zip]

Archive with 1 entries (1 files):
- jcdd-2699741-supplementary.pdf
